# Supplementary material for: Subcellular patterns of SPE-6 localization reveal unexpected complexities in Caenorhabditis elegans sperm activation and sperm function
Source: G3 (Bethesda). 2021 Oct 16;11(11):jkab288. doi: 10.1093/g3journal/jkab288 (PMC8527485; doi:10.1093/g3journal/jkab288)
Supplement: jkab288_Supplementary_Data [file jkab288_supplementary_data.zip]

Archive with 1 entries (1 files):
- GENETICS-G3-2021-402762-s01.xlsx
