# Supplementary material for: Subcellular patterns of SPE-6 localization reveal unexpected complexities in Caenorhabditis elegans sperm activation and sperm function
Source: G3 (Bethesda). 2021 Oct 16;11(11):jkab288. doi: 10.1093/g3journal/jkab288 (PMC8527485; doi:10.1093/g3journal/jkab288)
Supplement: jkab288_Supplementary_Data [file jkab288_supplementary_data.zip › GENETICS-G3-2021-402762-s01.xlsx]

## Sheet: Sheet1
Data type	Experimental species	Symbol/name used in publication	Source – public	Source – published	Source – unpublished	Identifiers	New reagent	Comments
Data type (mandatory) Duplicate rows as needed. Order is flexible, but row titles must be preserved.	Experimental species (mandatory, "NA" okay)	Symbol/name used in publication (mandatory)	Source – public [stock center; company, data repository] (one of D,E,F mandatory)	Source -- published [PMID or 'this paper'] (one of D,E,F mandatory)	Source – unpublished [description, incl. lab of origin] (one of D,E,F mandatory)	Identifiers [format as ID_source:identifier] Separate multiple entries with semi-colon, space	New reagent (mandatory for new entities) Description, progenitor(s)	Comments (optional) Genotypes, purpose of reagent, additional information
strain, strain_background	C. elegans	CB1489 him-8(e1489) IV	Caenorhabditis Genetics Center
strain, strain_background	C. elegans	BA984 spe-6(hc163) dpy-18(e364) III	Caenorhabditis Genetics Center
strain, strain_background	C. elegans	ZQ130 spe-6(hc187) III; him-5(e1490) V		this paper			double mutant. hc187 from PMID: 12019230
strain, strain_background	C. elegans	BA606 spe-6(hc49) unc-25(e156) III; eDp6 (III;f).	Caenorhabditis Genetics Center
strain, strain_background	C. elegans	BA784 spe-8(hc50) I.	Caenorhabditis Genetics Center
strain, strain_background	C. elegans	BA900 spe-27(it110) IV.	Caenorhabditis Genetics Center
strain, strain_background	C. elegans	AV322 swm-1(me87) him-5(e1490) V.	Caenorhabditis Genetics Center
strain, strain_background	C. elegans	BA1093 snf-10(hc193).	Caenorhabditis Genetics Center
strain, strain_background	C. elegans	DS6 emb-27(g48ts) II; him-5(e1490) V		PMID: 11134076
strain, strain_background	C. elegans	BA524 fer-1(hc1) I; him-5(e1490) V.	Caenorhabditis Genetics Center
strain, strain_background	C. elegans	CB4108 fog-2(q71) V	Caenorhabditis Genetics Center
strain, strain_background	C. elegans	ZQ170 spe-6(hc187) III; spe-29(it127) dpy-20(e128) IV		this paper; LaMunyon			new double mutant with hc187 allele. Spe-29 suppressor test. PMID: 18430247
antibody		anti-MSP (mouse)		PMID: 15975936
antibody		1CB4 monoclonal (mouse)		PMID: 3882896
antibody		anti-SPE-6 (rabbit)		this paper		YZ2698	Polyclonal; in rabbits; against aa 360-379; Yenzym Antibodies
antibody		secondaries	Jackson Immunoresearch Laboratories
peptide, recombinant protein		SPE-6 C-terminal epitope (360-379)					Yenzym Antibodies
chemical compound, drug	NA	protease inhibitor	Roche			11 836 170 001
chemical compound, drug		beta-mercaptoethanol	MP Biomedicals			806443
chemical compound, drug		Tween 20	FisherScientific			BP337-100
chemical compound, drug		Immobilon™ Western Chemiluminescent HRP Substrate	Millipore			WBKLS0500
chemical compound, drug		Pronase - protease from S. grieus	Millipore Sigma			P5147
chemical compound, drug		DAPI (4',6-diamidino-2-phenylindole dilactate)	Sigma-Aldrich			D-9564
chemical compound, drug		Laemmli Sample Buffer	BioRad			161-0737
